# Supplementary material for: Inhibition of aquaporin-3 in macrophages by a monoclonal antibody as potential therapy for liver injury
Source: Nat Commun. 2020 Nov 9;11:5666. doi: 10.1038/s41467-020-19491-5 (PMC7653938; doi:10.1038/s41467-020-19491-5)
Supplement: Supplementary file 4 — Source Data [file 41467_2020_19491_MOESM4_ESM.xlsx]

## Sheet: Fig 1b
	Fig 1b
			AV	SE
	Hepato	0.969898	1.00012	0.208263
	Hepato	1.16429
	Hepato	1.81025
	Hepato	0.401949
	Hepato	1.1429
	Hepato	0.511422
	Macrophage	15.3816	15.0792	1.80157
	Macrophage	19.0448
	Macrophage	10.2973
	Macrophage	15.5929
	HSC	15.341	8.60292	2.26878
	HSC	5.9548
	HSC	5.85435
	HSC	7.26152

## Sheet: Fig 1c
	Fig 1c
													Summary	P Value
			TNF-a	CCL2	aSMA	TNF-a	CCL2	aSMA			TNF-a	Ct:WT vs. Ct:KO	ns	0.9993
	WT	Vehicle	0.00456846	0.00726853	0.00735681	0.00496707	0.00425751	0.00529727	AV			Ct:WT vs. CCl4:WT	****	<0.0001
	WT	Vehicle	0.00825609	0.00669305	0.00488909	0.0012325	0.00135011	0.000805741	SE			Ct:WT vs. CCl4:KO	ns	0.3243
	WT	Vehicle	0.00318635	0.00521897	0.00660329							Ct:KO vs. CCl4:WT	****	<0.0001
	WT	Vehicle	0.00720668	0.00102082	0.00270115							Ct:KO vs. CCl4:KO	ns	0.5591
	WT	Vehicle	0.00161779	0.00108621	0.00493599							CCl4:WT vs. CCl4:KO	***	0.0007
	AQP3KO	Vehicle	0.00740995	0.00401771	0.00652676	0.00585553	0.0040491	0.00968761	AV		CCL2	Ct:WT vs. Ct:KO	ns	>0.9999
	AQP3KO	Vehicle	0.0064962	0.00567808	0.0114943	0.000518488	0.000705283	0.00326659	SE			Ct:WT vs. CCl4:WT	****	<0.0001
	AQP3KO	Vehicle	0.0047584	0.00152717	0.00559638							Ct:WT vs. CCl4:KO	*	0.0351
	AQP3KO	Vehicle	0.00591625	0.00400798	0.0215916							Ct:KO vs. CCl4:WT	****	<0.0001
	AQP3KO	Vehicle	0.00469685	0.00501457	0.00322899							Ct:KO vs. CCl4:KO	*	0.0335
	WT	CCl4	0.0188046	0.100243	0.0163399	0.0210364	0.0747	0.0199721	AV			CCl4:WT vs. CCl4:KO	***	0.0007
	WT	CCl4	0.0214102	0.0653186	0.01345	0.00230242	0.0115638	0.00412699	SE		aSMA	Ct:WT vs. Ct:KO	ns	0.8199
	WT	CCl4	0.0244768	0.0463711	0.0142395							Ct:WT vs. CCl4:WT	**	0.0061
	WT	CCl4	0.0123701	0.103774	0.032971							Ct:WT vs. CCl4:KO	ns	>0.9999
	WT	CCl4	0.0281204	0.0577835	0.0228601							Ct:KO vs. CCl4:WT	ns	0.0738
	AQP3KO	CCl4	0.00749103	0.040201	0.00992749	0.0095263	0.0308625	0.00575875	AV			Ct:KO vs. CCl4:KO	ns	0.8819
	AQP3KO	CCl4	0.00578948	0.0355338	0.0042807	0.00133956	0.00348827	0.00132659	SE			CCl4:WT vs. CCl4:KO	**	0.008
	AQP3KO	CCl4	0.0108704	0.0223242	0.00413191
	AQP3KO	CCl4	0.0122991	0.0364403	0.00858051
	AQP3KO	CCl4	0.0111815	0.0198131	0.00187316

## Sheet: Fig 1d
	Fig. 1d
			11b high, F480 int				Summary	P Value
			count/g			Ct:WT vs. Ct:KO	ns	>0.9999
	WT	naïve	9138.89			Ct:WT vs. CCl4:WT	*	0.0317
	WT	naïve	12959.2			Ct:WT vs. CCl4:KO	*	0.013
	WT	naïve	9241.84			Ct:KO vs. CCl4:WT	*	0.028
		AV	10446.6			Ct:KO vs. CCl4:KO	*	0.0116
		SE	1256.62			CCl4:WT vs. CCl4:KO	ns	0.9933
	AQP3KO	naïve	8652.35
	AQP3KO	naïve	9406.88
	AQP3KO	naïve	9403.84
		AV	9154.36
		SE	251.004
	WT	CCL4	92671.2
	WT	CCL4	45648
	WT	CCL4	78836.3
	WT	CCL4	66990.2
		AV	71036.4
		SE	9957.6
	AQP3KO	CCL4	41472.7
	AQP3KO	CCL4	58795.4
	AQP3KO	CCL4	110591
	AQP3KO	CCL4	110878
		AV	80434.3
		SE	17847.7

## Sheet: Fig 1e
		Fig. 1e
									AV	SE
		WT	OO	123.645	93.048	125.723	85.8476	71.7396	100.001	23.8119
		WT	CCL4	160.721	124.121	178.413	154.223	146.487	152.793	19.8945
		AQP3KO	OO	65.0485	63.6424	69.0442	68.2219	64.38	66.0674	2.4119
		AQP3KO	CCL4	57.8653	58.1584	53.7769	46.6251	50.5246	53.3901	4.92161
					Summary	P Value
		Ct:WT vs. Ct:KO			*	0.0171
		Ct:WT vs. CCl4:WT			***	0.0004
		Ct:WT vs. CCl4:KO			**	0.0013
		Ct:KO vs. CCl4:WT			****	<0.0001
		Ct:KO vs. CCl4:KO			ns	0.5926
		CCl4:WT vs. CCl4:KO			****	<0.0001

## Sheet: Fig 1f
		Fig. 1f
				GSH/GSSG						Summary	P Value
		WT	vehicle	20.5266	29.0966	AV			Ct:WT vs. Ct:KO	ns	0.849
		WT	vehicle	16.5155	6.09765	SE			Ct:WT vs. CCl4:WT	*	0.0204
		WT	vehicle	12.0625					Ct:WT vs. CCl4:KO	ns	0.6898
		WT	vehicle	35.2905					Ct:KO vs. CCl4:WT	ns	0.1065
		WT	vehicle	40.4307					Ct:KO vs. CCl4:KO	ns	0.9907
		WT	vehicle	49.7539					CCl4:WT vs. CCl4:KO	ns	0.1815
		AQP3KO	vehicle	27.0285	24.4849	AV
		AQP3KO	vehicle	12.536	3.27299	SE
		AQP3KO	vehicle	19.9656
		AQP3KO	vehicle	26.8638
		AQP3KO	vehicle	36.5583
		AQP3KO	vehicle	23.9573
		WT	CCL4	10.9787	10.745	AV
		WT	CCL4	11.2105	1.01973	SE
		WT	CCL4	10.1256
		WT	CCL4	9.88278
		WT	CCL4	14.9762
		WT	CCL4	7.29621
		AQP3KO	CCL4	19.0411	22.8002	AV
		AQP3KO	CCL4	12.4546	3.98163	SE
		AQP3KO	CCL4	30.0959
		AQP3KO	CCL4	37.7323
		AQP3KO	CCL4	13.9819
		AQP3KO	CCL4	23.4953

## Sheet: Fig 1g_TNF
	Fig 1g_ TNF-a
	sample #								Summary	P Value
	W->W	OO	1	0.0029623	0.00252826	AV		WWO vs. WW	****	<0.0001
	W->W	OO	2	0.00278891	0.000266066	SE		WW vs. WK	**	0.0043
	W->W	OO	3	0.00150338				WW vs. KW	*	0.0408
	W->W	OO	4	0.00251689				WW vs. KK	**	0.0017
	W->W	OO	5	0.00285844
	W->W	CCl4	1	0.0476536	0.0659379	AV
	W->W	CCl4	2	0.0755317	0.00730054	SE
	W->W	CCl4	3	0.0633235
	W->W	CCl4	4	0.0547252
	W->W	CCl4	5	0.0884555
	W->KO	CCl4	1	0.0422758	0.0312402	AV
	W->KO	CCl4	2	0.0277187	0.00499847	SE
	W->KO	CCl4	3	0.0233163
	W->KO	CCl4	4	0.019144
	W->KO	CCl4	5	0.0402462
	KO->WT	CCl4	1	0.012647	0.0397134	AV
	KO->WT	CCl4	2	0.0558243	0.00888933	SE
	KO->WT	CCl4	3	0.0349867
	KO->WT	CCl4	4	0.0555191
	KO->WT	CCl4	5	0.0395901
	KO->KO	CCl4	1	0.0158192	0.0268731	AV
	KO->KO	CCl4	2	0.0597015	0.00878218	SE
	KO->KO	CCl4	3	0.0216838
	KO->KO	CCl4	4	0.028019
	KO->KO	CCl4	5	0.00914173

## Sheet: Fig 1g_CCL2
	Fig 1g_ CCL2
	sample #								Summary	P Value
	W->W	OO	1	0.00278024	0.00177809	AV		WWO vs. WW	****	<0.0001
	W->W	OO	2	0.00100255	0.000446834	SE		WW vs. WK	**	0.0035
	W->W	OO	3	0.00117778				WW vs. KW	ns	0.1305
	W->W	OO	4	0.0029542				WW vs. KK	**	0.0032
	W->W	OO	5	0.000975696
	W->W	CCl4	1	0.0719024	0.0861233	AV
	W->W	CCl4	2	0.091895	0.00632917	SE
	W->W	CCl4	3	0.105639
	W->W	CCl4	4	0.0727312
	W->W	CCl4	5	0.0884489
	W->KO	CCl4	1	0.0582366	0.0465022	AV
	W->KO	CCl4	2	0.0677534	0.00781107	SE
	W->KO	CCl4	3	0.0340539
	W->KO	CCl4	4	0.0247205
	W->KO	CCl4	5	0.0477465
	KO->WT	CCl4	1	0.0387979	0.0630868	AV
	KO->WT	CCl4	2	0.0651634	0.00809961	SE
	KO->WT	CCl4	3	0.0806639
	KO->WT	CCl4	4	0.0736415
	KO->WT	CCl4	5	0.0571673
	KO->KO	CCl4	1	0.0467839	0.0461739	AV
	KO->KO	CCl4	2	0.0843414	0.0101368	SE
	KO->KO	CCl4	3	0.0383486
	KO->KO	CCl4	4	0.0360686
	KO->KO	CCl4	5	0.025327

## Sheet: Fig 1g_SMA
	Fig 1g_ aSMA
	sample #								Summary	P Value
	W->W	OO	1	0.0172403	0.0130549	AV		WWO vs. WW	****	<0.0001
	W->W	OO	2	0.00209905	0.00306661	SE		WW vs. WK	****	<0.0001
	W->W	OO	3	0.0173128				WW vs. KW	***	0.0003
	W->W	OO	4	0.0181352				WW vs. KK	****	<0.0001
	W->W	OO	5	0.010487
	W->W	CCl4	1	0.0703928	0.0709349	AV
	W->W	CCl4	2	0.0814138	0.00306729	SE
	W->W	CCl4	3	0.0621735
	W->W	CCl4	4	0.0709
	W->W	CCl4	5	0.0697941
	W->KO	CCl4	1	0.0213363	0.0344819	AV
	W->KO	CCl4	2	0.0374423	0.00421376	SE
	W->KO	CCl4	3	0.0473712
	W->KO	CCl4	4	0.0345
	W->KO	CCl4	5	0.0317599
	KO->WT	CCl4	1	0.0323326	0.0440146	AV
	KO->WT	CCl4	2	0.0466012	0.00362745	SE
	KO->WT	CCl4	3	0.052135
	KO->WT	CCl4	4	0.0458
	KO->WT	CCl4	5	0.0522051
	KO->KO	CCl4	1	0.0350138	0.0376917	AV
	KO->KO	CCl4	2	0.0480403	0.00364014	SE
	KO->KO	CCl4	3	0.0263757
	KO->KO	CCl4	4	0.0413372
	KO->KO	CCl4	5	0.0342628

## Sheet: Fig 2a
	Fig 2a
	TNF-a						a-SMA
	Sample						Sample
	OO	1	0.00152742	0.00258219	AV		OO	1	0.00125372	0.00118901	AV
	OO	2	0.00366126	0.000448233	SE		OO	2	0.000496771	0.000300217	SE
	OO	3	0.00282863				OO	3	0.00105482
	OO	4	0.00231146				OO	4	0.0019507
	Veh+CCl4	1	0.0299754	0.0247255	AV		Veh+CCl4	1	0.0123937	0.0151334	AV
	Veh+CCl4	2	0.0234076	0.00303715	SE		Veh+CCl4	2	0.0155009	0.00315824	SE
	Veh+CCl4	3	0.0147375				Veh+CCl4	3	0.0217586
	Veh+CCl4	4	0.0280644				Veh+CCl4	4	0.0066053
	Veh+CCl4	5	0.0274424				Veh+CCl4	5	0.0194086
	Clodronate+CCl4	1	0.0107679	0.0095221	AV		Clodronate+CCl4	1	0.00208639	0.00273674	AV
	Clodronate+CCl4	2	0.00396649	0.00216197	SE		Clodronate+CCl4	2	0.00565251	0.000989152	SE
	Clodronate+CCl4	3	0.0089951				Clodronate+CCl4	3	0.00125027
	Clodronate+CCl4	4	0.0143589				Clodronate+CCl4	4	0.00195778
		Summary	P Value					Summary	P Value
	OO vs. Veh	****	<0.0001				OO vs. Veh	***	0.001
	OO vs. CLO	ns	0.1259				OO vs. CLO	ns	0.8463
	Veh vs. CLO	**	0.0015				Veh vs. CLO	**	0.0023

## Sheet: Fig 2b
		Fig 2b
												AV	SE
		OO	83.0902	98.2714	95.9141	97.9134	99.8737	98.8827	102.787	99.8811	106.476	100	1.15749
		CCl4	119.199	122.355	120.3	117.262	126.696	126.757	134.66	146.068	146.481	130.072	3.98143
		Chrodoron+CCl4	105.309	97.7	95.6115	95.3561	93.123	82.984	79.2102	85.7014	103.839	91.6906	2.93375
			Summary	P Value
		OO vs. Veh	****	<0.0001
		OO vs. CLO	ns	0.4905
		Veh vs. CLO	****	<0.0001

[truncated: 45 more sheets: Fig 2c, Fig 2d, Fig 2e, Fig 2f, Fig 2g, Fig 2h, Fig 2i, Fig 2j, Fig 2k, Fig 3a, Fig 3b, Fig 3c, Fig 3d, Fig 3e, Fig 3f, Fig 3g, Fig 3h, Fig 4b, Fig 4c-e, Fig 4f …]
